# Supplementary material for: Matrix Metalloproteinases Expression Is Associated with SARS-CoV-2-Induced Lung Pathology and Extracellular-Matrix Remodeling in K18-hACE2 Mice
Source: Viruses. 2022 Jul 26;14(8):1627. doi: 10.3390/v14081627 (PMC9332556; doi:10.3390/v14081627)
Supplement: Supplementary file 1 [file viruses-14-01627-s001.zip]

Archive with 1 entries (1 files):
- viruses-1722401-SI.pdf
